# Supplementary material for: Resisting the Toxic Tide: Multi-Metal Resistance of Bacteria Originating from Contaminated Šibenik Bay Sediments
Source: Microorganisms. 2025 Oct 8;13(10):2326. doi: 10.3390/microorganisms13102326 (PMC12566528; doi:10.3390/microorganisms13102326)
Supplement: Supplementary file 1 [file microorganisms-13-02326-s001.zip]

Archive with 1 entries (1 files):
- microorganisms-3886755-supplementary.pdf
